# Supplementary material for: Evaluating the Diagnosis of Malnutrition Based on Global Leadership Initiative on Malnutrition (GLIM) Criteria in Community-Dwelling Older Adults (Singapore Longitudinal Aging Study)
Source: Nutrients. 2024 Nov 7;16(22):3823. doi: 10.3390/nu16223823 (PMC11597122; doi:10.3390/nu16223823)
Supplement: Supplementary file 1 [file nutrients-16-03823-s001.zip]

Archive with 1 entries (1 files):
- nutrients-3270670-supplementary.pdf
